# Supplementary material for: Silica Containing Hybrids Loaded with Ibuprofen as Models of Drug Delivery Systems
Source: Pharmaceuticals (Basel). 2025 Oct 7;18(10):1505. doi: 10.3390/ph18101505 (PMC12567524; doi:10.3390/ph18101505)
Supplement: Supplementary file 1 [file pharmaceuticals-18-01505-s001.zip]

Archive with 1 entries (1 files):
- pharmaceuticals-3880032-supplementary.pdf
